# Supplementary material for: Specific nanoprobe design for MRI: Targeting laminin in the blood-brain barrier to follow alteration due to neuroinflammation
Source: PLoS One. 2024 Apr 11;19(4):e0302031. doi: 10.1371/journal.pone.0302031 (PMC11008835; doi:10.1371/journal.pone.0302031)
Supplement: S1 Table — (XLSX) [file pone.0302031.s011.xlsx]

## Sheet: Hoja1
	Reagents	Vendor	Catalog Number
	KOH (Potassium hydroxide)	Merck	1050330500
	Iron(III) chloride hexahydrate	Merck	1039430250
	Iron(II) chloride tetrahydrate	Merck	1038610250
	Peptide 88 (N-Terminal Modification: Biotin) Purity: >85%	GENSCRIPT	TPMMPETSQRFK
	Peptide 37 (N-Terminal Modification: Biotin) Purity: ≥80%	GENSCRIPT	LPSTQPALPPNA
	laminin β1 antibody	NovusBio	NB120-6571B
	recombinant laminin β1 protein antigen	NovusBio	NBP2-42385PEP
	Bovine Serum Albumin	Sigma	A2153
	Wash buffer	R&D Systems	WA126
	streptavidin HRP	R&D Systems	890803
	endothelial basal medium-2 (EBM-2)	LONZA	190860
	fetal bovine serum	Biowest	S181B-500
	HEPES	LONZA	BE17-737E
	human fibroblast growth factor	Sigma-Aldrich	CC-4068
	hydrocortisone	Tocris	4093
	ascorbic acid	Tocris	4055
	Chemically Defined Lipid Concentrate	Gibco	11905031
	penicillin-streptomycin	LONZA	09-757F
	Dulbecco's Modified Eagle Medium (DMEM)	LONZA	12614Q
	Sterile PBS	LONZA	17-516Q
	poly-L-Lysine	Sciencell	#0413
	Collagen	R&D Systems	3443-100-01
	Recombinant Human IL-1β (carrier-free)	Biolegend	579404
	goat serum	Abcam	ab7481
	Triton-X 100	Sigma Aldrich	T8787
	rabbit laminin antibody	NovusBio	NB300-144
	Alexa fluor 594	Abcam	ab150080
	Alexa Fluor® 488 streptavidin	Jackson immunoresearch	#016-540-084
	Fluoroshield™ with DAPI	Sigma Aldrich	F6057
	potassium ferrocyanide trihydrate	Merck	Cas #14459-95-1
	PLP139–151		peptide was produced by Peptide synthesis group at Charité
	Complete Freund’s adjuvant	Thermo Fisher Scientific	9225949
	Mycobacterium tuberculosis H37Ra	Difco	231141
	Pertussis toxin	List Biological Laboratories	LT-0105
